# Supplementary material for: From Light Harvesting to Grain Filling: Chlorophyll Fluorescence, Pigment Composition, and Oxidative Status as Discrete Yield Determinants in Rye
Source: Plants (Basel). 2025 Dec 9;14(24):3746. doi: 10.3390/plants14243746 (PMC12737187; doi:10.3390/plants14243746)
Supplement: Supplementary file 1 [file plants-14-03746-s001.zip]

Archive with 3 entries (3 files):
- FileS1-Table_1_additional_information.xlsx
- FileS2 Figure_1_additional_information.xlsx
- plants-3982885-supplementary.pdf
