# Supplementary material for: From Light Harvesting to Grain Filling: Chlorophyll Fluorescence, Pigment Composition, and Oxidative Status as Discrete Yield Determinants in Rye
Source: Plants (Basel). 2025 Dec 9;14(24):3746. doi: 10.3390/plants14243746 (PMC12737187; doi:10.3390/plants14243746)
Supplement: Supplementary file 1 [file plants-14-03746-s001.zip › FileS1-Table_1_additional_information.xlsx]

## Sheet: Sheet 1
object	parameter	mean	N	SEM
PB21	F0	100.473	41	6.1831
PB22	F0	102.897	32	5.77996
PB23	F0	125.633	41	10.1281
PB24	F0	174.727	13	17.3367
PB25	F0	112.762	41	6.7813
PB26	F0	103.737	41	4.76063
PB27	F0	118.104	40	6.64922
PB28	F0	91.5797	38	4.05271
PB29	F0	101.075	34	5.40627
PB31	F0	97.3556	41	5.65276
PB32	F0	97.8312	41	4.8455
PB33	F0	102.645	41	5.94813
PB34	F0	113.046	41	6.50216
PB35	F0	127.024	36	8.97141
PB21	Fm	496.896	41	16.9414
PB22	Fm	485.671	32	16.1154
PB23	Fm	534.908	41	20.2366
PB24	Fm	577.885	40	19.281
PB25	Fm	434.389	41	13.7096
PB26	Fm	521.505	41	15.6867
PB27	Fm	512.902	41	12.7977
PB28	Fm	496.893	38	16.2478
PB29	Fm	473.608	34	15.5673
PB31	Fm	487.284	41	17.1813
PB32	Fm	439.307	41	12.8378
PB33	Fm	460.098	41	14.8768
PB34	Fm	487.5	41	17.6039
PB35	Fm	467.499	41	16.2975
PB21	Fv/Fm	0.796994	41	0.0113454
PB22	Fv/Fm	0.789314	32	0.00871718
PB23	Fv/Fm	0.775998	41	0.0131565
PB24	Fv/Fm	0.623382	11	0.0345222
PB25	Fv/Fm	0.751756	36	0.0156873
PB26	Fv/Fm	0.801376	41	0.00713471
PB27	Fv/Fm	0.768562	40	0.0120494
PB28	Fv/Fm	0.817817	38	0.00380693
PB29	Fv/Fm	0.790172	34	0.00656653
PB31	Fv/Fm	0.808679	40	0.00725418
PB32	Fv/Fm	0.779251	41	0.00804665
PB33	Fv/Fm	0.782596	41	0.0076756
PB34	Fv/Fm	0.772926	41	0.00786439
PB35	Fv/Fm	0.729236	35	0.0139061
PB21	NPQ	0.976341	41	0.048656
PB22	NPQ	0.806562	32	0.0429662
PB23	NPQ	1.07024	41	0.0541919
PB24	NPQ	0.863415	41	0.0451753
PB25	NPQ	0.676829	41	0.0282399
PB26	NPQ	1.14146	41	0.0561396
PB27	NPQ	0.996829	41	0.0455327
PB28	NPQ	1.04737	38	0.0404134
PB29	NPQ	0.771471	34	0.0475967
PB31	NPQ	1.03415	41	0.0399939
PB32	NPQ	0.720976	41	0.0308908
PB33	NPQ	1.0778	41	0.044899
PB34	NPQ	0.86675	40	0.0391027
PB35	NPQ	0.902308	39	0.0494865
PB21	qP	0.675122	41	0.00530901
PB22	qP	0.699688	32	0.00699199
PB23	qP	0.667805	41	0.00571169
PB24	qP	0.627241	29	0.0131765
PB25	qP	0.65878	41	0.0088013
PB26	qP	0.654878	41	0.00776265
PB27	qP	0.656098	41	0.00727406
PB28	qP	0.702368	38	0.0059207
PB29	qP	0.746061	33	0.00689394
PB31	qP	0.6565	40	0.00564494
PB32	qP	0.7	41	0.00594692
PB33	qP	0.682195	41	0.00558212
PB34	qP	0.70475	40	0.00537071
PB35	qP	0.656316	38	0.00780652
PB21	Rfd	1.60927	41	0.0773347
PB22	Rfd	1.48875	32	0.0865522
PB23	Rfd	1.69976	41	0.0895561
PB24	Rfd	0.974146	41	0.0616392
PB25	Rfd	1.21439	41	0.0691887
PB26	Rfd	1.82585	41	0.0690069
PB27	Rfd	1.47415	41	0.0733019
PB28	Rfd	2.03368	38	0.0579393
PB29	Rfd	1.43265	34	0.0530434
PB31	Rfd	1.54317	41	0.0659337
PB32	Rfd	1.31	41	0.0501461
PB33	Rfd	1.54707	41	0.0650659
PB34	Rfd	1.555	40	0.0593155
PB35	Rfd	1.12	41	0.0894134
PB21	Viol	724.15	18	44.6976
PB22	Viol	820.278	17	47.0269
PB23	Viol	817.776	18	52.7495
PB24	Viol	851.551	18	91.9085
PB25	Viol	672.332	22	37.1906
PB26	Viol	704.328	18	65.1111
PB27	Viol	817.239	18	66.092
PB28	Viol	612.441	18	49.5907
PB29	Viol	572.473	18	36.0683
PB31	Viol	614.458	18	29.3768
PB32	Viol	470.255	18	63.501
PB33	Viol	717.684	18	77.6915
PB34	Viol	738.954	18	44.2396
PB35	Viol	728.447	18	29.6202
PB21	Anth	88.5026	18	6.44595
PB22	Anth	94.3259	17	3.60981
PB23	Anth	102.448	18	3.83757
PB24	Anth	106.31	18	4.97511
PB25	Anth	111.538	22	4.33558
PB26	Anth	99.4153	18	9.59468
PB27	Anth	110.251	17	8.22025
PB28	Anth	107.679	18	7.52836
PB29	Anth	110.888	18	6.80584
PB31	Anth	90.3117	18	5.60091
PB32	Anth	84.7179	18	8.58694
PB33	Anth	99.1557	17	7.46152
PB34	Anth	115.476	18	7.22743
PB35	Anth	101.616	18	4.30787
PB21	Lut	1811.01	18	70.0981
PB22	Lut	1979.22	17	67.6982
PB23	Lut	1926.08	18	48.1625
PB24	Lut	2100.33	18	79.7025
PB25	Lut	1625.07	20	84.055
PB26	Lut	1993.84	18	74.0742
PB27	Lut	2115.73	18	54.085
PB28	Lut	1747.61	18	59.6184
PB29	Lut	1731.11	18	46.9511
PB31	Lut	1795.77	18	79.9529
PB32	Lut	1806.14	18	79.3953
PB33	Lut	1939.44	18	73.0297
PB34	Lut	1762.98	18	52.0425
PB35	Lut	1695.28	18	63.4365
PB21	Zea	66.8683	18	7.15238
PB22	Zea	65.34	17	4.3391
PB23	Zea	65.9058	18	3.20707
PB24	Zea	79.0269	17	7.01734
PB25	Zea	83.9107	22	6.44866
PB26	Zea	69.5731	17	5.48098
PB27	Zea	68.9595	17	6.13862
PB28	Zea	85.7883	18	8.31357
PB29	Zea	86.7843	16	11.951
PB31	Zea	71.3333	18	7.1057
PB32	Zea	72.9817	17	4.58558
PB33	Zea	84.3397	18	7.37984
PB34	Zea	80.753	18	8.34501
PB35	Zea	61.3094	18	3.864
PB21	Chl a	4102.75	18	237.524
PB22	Chl a	4334.3	17	173.789
PB23	Chl a	4618.03	18	116.831
PB24	Chl a	4118.8	18	229.012
PB25	Chl a	3676.13	22	225.272
PB26	Chl a	5060.52	18	241.527
PB27	Chl a	5003.77	17	175.552
PB28	Chl a	4122.33	18	149.746
PB29	Chl a	3801.97	18	148.81
PB31	Chl a	4147.33	18	140.659
PB32	Chl a	4164.19	18	238.587
PB33	Chl a	4529.3	18	173.07
PB34	Chl a	4075.64	18	159.668
PB35	Chl a	3858.62	18	170.414
PB21	Chl b	1387.74	18	80.2086
PB22	Chl b	1465.7	17	76.1826
PB23	Chl b	1489.55	18	46.1329
PB24	Chl b	1530.71	18	83.6149
PB25	Chl b	1164.34	22	66.5705
PB26	Chl b	1617.37	18	90.2347
PB27	Chl b	1613.17	17	59.8024
PB28	Chl b	1287.27	18	56.4918
PB29	Chl b	1180.97	18	52.7892
PB31	Chl b	1403.62	18	65.8304
PB32	Chl b	1391.78	18	83.1552
PB33	Chl b	1478.09	18	52.4067
PB34	Chl b	1352.96	18	47.8515
PB35	Chl b	1290.23	18	61.1147
PB21	β-crt	1066.27	18	74.3671
PB22	β-crt	1251.39	17	71.258
PB23	β-crt	1138.68	18	58.752
PB24	β-crt	939.243	18	60.3373
PB25	β-crt	976.016	22	74.8819
PB26	β-crt	1126.15	18	72.604
PB27	β-crt	1111.29	18	61.7418
PB28	β-crt	1006.64	18	66.9205
PB29	β-crt	1151.84	18	45.7919
PB31	β-crt	1118.99	18	56.6135
PB32	β-crt	1092.82	18	72.7609
PB33	β-crt	1214.92	18	60.5572
PB34	β-crt	1170.39	18	47.6522
PB35	β-crt	1004.13	18	69.7045
PB21	Chl a/b	2.9601	18	0.0394918
PB22	Chl a/b	2.99595	17	0.0639103
PB23	Chl a/b	3.11488	18	0.0446379
PB24	Chl a/b	2.72513	17	0.0632361
PB25	Chl a/b	3.144	22	0.0513923
PB26	Chl a/b	3.16154	18	0.0642139
PB27	Chl a/b	3.08483	18	0.062211
PB28	Chl a/b	3.23177	18	0.0647108
PB29	Chl a/b	3.25108	18	0.0819673
PB31	Chl a/b	2.99895	18	0.0704666
PB32	Chl a/b	3.00264	18	0.0568799
PB33	Chl a/b	3.06996	18	0.0613023
PB34	Chl a/b	3.01977	18	0.0638724
PB35	Chl a/b	3.01049	18	0.0514821
PB21	Chl tot.	5490.49	18	316.414
PB22	Chl tot.	5800	17	246.777
PB23	Chl tot.	6107.58	18	159.388
PB24	Chl tot.	5649.52	18	307.587
PB25	Chl tot.	4840.47	22	290.158
PB26	Chl tot.	6677.89	18	328.56
PB27	Chl tot.	6616.94	17	228.216
PB28	Chl tot.	5409.6	18	202.781
PB29	Chl tot.	4982.94	18	196.195
PB31	Chl tot.	5550.95	18	201.318
PB32	Chl tot.	5555.98	18	319.48
PB33	Chl tot.	6007.39	18	219.903
PB34	Chl tot.	5428.6	18	201.46
PB35	Chl tot.	5148.85	18	228.874
PB21	VAZ	0.130382	18	0.0119773
PB22	VAZ	0.121245	17	0.0105584
PB23	VAZ	0.124668	18	0.00755866
PB24	VAZ	0.131745	16	0.0185581
PB25	VAZ	0.167446	22	0.0108357
PB26	VAZ	0.14739	18	0.00912246
PB27	VAZ	0.142489	18	0.0146428
PB28	VAZ	0.179203	18	0.012004
PB29	VAZ	0.196992	18	0.0185321
PB31	VAZ	0.153222	18	0.0125266
PB32	VAZ	0.195044	16	0.0172876
PB33	VAZ	0.172879	18	0.0180164
PB34	VAZ	0.155442	18	0.0163057
PB35	VAZ	0.128693	18	0.00687299
PB21	H2O2	8.32454	18	0.57569
PB22	H2O2	8.56061	17	0.416988
PB23	H2O2	8.83931	18	0.372236
PB24	H2O2	11.1781	17	0.703439
PB25	H2O2	7.08449	22	0.58858
PB26	H2O2	6.81684	17	0.367414
PB27	H2O2	8.01595	17	0.360267
PB28	H2O2	6.78154	18	0.153527
PB29	H2O2	8.24317	18	0.623857
PB31	H2O2	9.14571	18	0.462528
PB32	H2O2	9.4207	18	0.39614
PB33	H2O2	7.47597	18	0.304939
PB34	H2O2	7.03952	18	0.339967
PB35	H2O2	7.94426	18	0.49115
PB21	SA	0.754125	18	0.0434609
PB22	SA	1.0006	18	0.0538271
PB23	SA	0.889016	18	0.045243
PB24	SA	0.796533	18	0.0280445
PB25	SA	0.883072	18	0.0521649
PB26	SA	1.00915	18	0.0953477
PB27	SA	0.844053	18	0.0751598
PB28	SA	1.05923	18	0.0800703
PB29	SA	0.979022	18	0.059582
PB31	SA	0.996221	18	0.0374479
PB32	SA	0.981274	18	0.0633679
PB33	SA	1.01199	18	0.09382
PB34	SA	0.857247	18	0.0413294
PB35	SA	0.835025	18	0.0582309
PB21	ScLSD1	1.01034	7	0.0605585
PB22	ScLSD1	0.872479	5	0.107182
PB23	ScLSD1	0.799161	7	0.0665102
PB24	ScLSD1	0.908744	6	0.0710615
PB25	ScLSD1	0.746971	7	0.0248569
PB26	ScLSD1	0.73551	7	0.0239427
PB27	ScLSD1	0.613222	6	0.0479084
PB28	ScLSD1	0.703512	6	0.0487225
PB29	ScLSD1	0.813366	7	0.0666201
PB31	ScLSD1	0.625177	7	0.0165446
PB32	ScLSD1	0.657933	7	0.0846474
PB33	ScLSD1	0.785708	7	0.0610783
PB34	ScLSD1	0.686919	7	0.0603744
PB35	ScLSD1	0.84911	7	0.0642071
PB21	ScAPX1	1.02454	7	0.0968693
PB22	ScAPX1	1.12928	7	0.109673
PB23	ScAPX1	0.679473	7	0.112911
PB24	ScAPX1	0.697239	7	0.117635
PB25	ScAPX1	0.725348	7	0.14112
PB26	ScAPX1	1.38076	7	0.142308
PB27	ScAPX1	1.67224	6	0.0840633
PB28	ScAPX1	1.68173	7	0.178699
PB29	ScAPX1	1.9156	7	0.137398
PB31	ScAPX1	1.65919	7	0.155903
PB32	ScAPX1	1.6115	7	0.181694
PB33	ScAPX1	1.63169	6	0.0521223
PB34	ScAPX1	1.43439	7	0.161935
PB35	ScAPX1	2.63282	7	0.145491
PB21	ScEDS1	1.00819	7	0.0514233
PB22	ScEDS1	0.693639	7	0.046709
PB23	ScEDS1	0.920613	7	0.0561381
PB24	ScEDS1	1.02784	6	0.0698375
PB25	ScEDS1	0.765224	7	0.0446804
PB26	ScEDS1	0.809671	7	0.0891341
PB27	ScEDS1	0.810098	7	0.0656957
PB28	ScEDS1	1.11889	6	0.100472
PB29	ScEDS1	1.21819	7	0.0808498
PB31	ScEDS1	0.783792	7	0.04632
PB32	ScEDS1	0.773596	7	0.0763595
PB33	ScEDS1	0.855384	7	0.0709758
PB34	ScEDS1	0.65186	7	0.052434
PB35	ScEDS1	0.976846	7	0.103396
PB21	Mass	18.3217	41	1.37991
PB22	Mass	16.8706	33	1.3539
PB23	Mass	13.6062	42	1.16169
PB24	Mass	1.75297	37	0.265381
PB25	Mass	1.8127	37	0.183725
PB26	Mass	17.9657	42	1.10551
PB27	Mass	13.3998	42	1.10949
PB28	Mass	14.2524	37	1.43589
PB29	Mass	4.15148	27	0.578335
PB31	Mass	21.9155	40	1.20929
PB32	Mass	13.8195	42	1.14966
PB33	Mass	10.7902	42	0.788739
PB34	Mass	8.57381	42	0.94025
PB35	Mass	1.42756	41	0.20398
PB21	No. spikes	7.88095	42	0.602166
PB22	No. spikes	8.63636	33	0.497757
PB23	No. spikes	10.3415	41	0.525693
PB24	No. spikes	2.67568	37	0.302775
PB25	No. spikes	7.2973	37	0.75024
PB26	No. spikes	8.92683	41	0.574234
PB27	No. spikes	8.04762	42	0.694221
PB28	No. spikes	9.02564	39	0.816899
PB29	No. spikes	4.66667	27	0.546942
PB31	No. spikes	7.80952	42	0.434085
PB32	No. spikes	7.66667	42	0.493473
PB33	No. spikes	8.92105	38	0.643804
PB34	No. spikes	6.09524	42	0.547202
PB35	No. spikes	4.92683	41	0.490632
PB21	No. kernels	456.214	42	35.5774
PB22	No. kernels	528.848	33	37.4094
PB23	No. kernels	294.619	42	24.5829
PB24	No. kernels	58.2162	37	10.4662
PB25	No. kernels	48.5676	37	7.85793
PB26	No. kernels	467.881	42	26.7453
PB27	No. kernels	461.762	42	39.2022
PB28	No. kernels	395.769	39	43.247
PB29	No. kernels	167.296	27	22.6246
PB31	No. kernels	595.756	41	34.3668
PB32	No. kernels	459.714	42	35.7311
PB33	No. kernels	285.143	42	20.4134
PB34	No. kernels	301	41	25.9952
PB35	No. kernels	45.4878	41	4.44521
PB21	TKW	41.7788	42	0.928541
PB22	TKW	31.382	33	0.841373
PB23	TKW	45.1587	42	1.13256
PB24	TKW	29.7668	27	2.63345
PB25	TKW	31.6799	26	2.27787
PB26	TKW	38.7161	42	0.871944
PB27	TKW	29.3845	42	0.739994
PB28	TKW	40.9453	37	1.21249
PB29	TKW	23.0182	26	1.98779
PB31	TKW	38.1453	42	0.89836
PB32	TKW	30.2689	42	0.973319
PB33	TKW	38.5236	42	0.968527
PB34	TKW	26.7878	42	0.958197
PB35	TKW	22.6146	34	3.24074
