# Supplementary material for: From Light Harvesting to Grain Filling: Chlorophyll Fluorescence, Pigment Composition, and Oxidative Status as Discrete Yield Determinants in Rye
Source: Plants (Basel). 2025 Dec 9;14(24):3746. doi: 10.3390/plants14243746 (PMC12737187; doi:10.3390/plants14243746)
Supplement: Supplementary file 1 [file plants-14-03746-s001.zip › FileS2 Figure_1_additional_information.xlsx]

## Sheet: Arkusz1
Variable 1	Variable 2	P	n	p	FDR
F0	Fm	0.631874	521	0	2.22256e-58
F0	Fv/Fm	-0.836488	510	0	9.67213e-134
Fm	Fv/Fm	-0.215024	512	9.05616e-07	5.40848e-06
Fm	NPQ	0.327755	551	2.88658e-15	2.60034e-14
Fv/Fm	NPQ	0.216775	509	7.91409e-07	4.79932e-06
F0	qP	-0.277688	517	1.31463e-10	1.08056e-09
Fm	qP	-0.280275	537	3.77254e-11	3.15871e-10
Fv/Fm	qP	0.128363	509	0.00372107	0.0120082
NPQ	qP	-0.123059	535	0.0043643	0.0136725
Fm	Rfd	0.284636	553	9.1096e-12	7.87169e-11
Fv/Fm	Rfd	0.226632	511	2.24192e-07	1.45694e-06
NPQ	Rfd	0.728495	552	0	2.33739e-91
qP	Rfd	0.184318	537	1.72213e-05	8.88951e-05
F0	Viol	0.370613	241	2.91538e-09	2.24019e-08
Fv/Fm	Viol	-0.420838	235	1.67151e-11	2.00589e-10
qp	Viol	-0.18274	250	0.00373933	0.0120342
F0	Anth	0.235675	239	0.000236669	0.000988147
Fv/Fm	Anth	-0.296011	233	4.27456e-06	2.60222e-05
Viol	Anth	0.322692	253	1.53431e-07	1.1855e-06
F0	Lut	-0.286634	239	6.70421e-06	3.66942e-05
Fv/Fm	Lut	0.379055	234	2.06642e-09	2.14018e-08
qP	Lut	-0.180458	248	0.00435897	0.0136725
Rfd	Lut	-0.175226	252	0.00528051	0.0162409
Viol	Lut	0.169557	253	0.00686736	0.0206023
F0	Zea	-0.181188	236	0.00524108	0.0161617
qP	Zea	0.183228	244	0.00408187	0.0129598
Viol	Zea	-0.298284	249	1.64538e-06	1.07867e-05
Anth	Zea	0.537707	248	0	0
F0	Chl a	-0.298422	240	2.51777e-06	1.44511e-05
Fv/Fm	Chl a	0.41563	234	3.44758e-11	4.08121e-10
Viol	Chl a	0.230316	254	0.000213543	0.000928469
Lut	Chl a	0.780732	252	0	0
F0	Chl b	-0.345526	240	3.90498e-08	2.78304e-07
Fv/Fm	Chl b	0.470448	234	2.75335e-14	0
Lut	Chl b	0.800601	252	0	0
Zea	Chl b	0.173209	248	0.00624537	0.0189405
Chl a	Chl b	0.906606	254	0	0
F0	β-crt	-0.281389	241	9.18287e-06	4.95707e-05
Fv/Fm	β-crt	0.301123	235	2.58792e-06	1.62756e-05
Lut	β-crt	0.329862	253	7.79078e-08	6.43964e-07
Zea	β-crt	0.314609	249	4.00398e-07	2.90516e-06
Chl a	β-crt	0.548506	254	0	0
Chl b	β-crt	0.482885	254	4.44089e-16	0
F0	Chl a/b	0.224646	241	0.00044085	0.00173039
Fv/Fm	Chl a/b	-0.28085	235	1.23858e-05	6.99818e-05
Rfd	Chl a/b	0.188891	253	0.00255446	0.00857178
Viol	Chl a/b	0.362584	254	2.61719e-09	2.60411e-08
Anth	Chl a/b	0.308676	252	5.7835e-07	4.02756e-06
Lut	Chl a/b	-0.221807	252	0.000388358	0.00159335
Chl b	Chl a/b	-0.381531	253	3.4375e-10	3.77637e-09
F0	Chl tot.	-0.315132	240	6.2252e-07	3.83427e-06
Fv/Fm	Chl tot.	0.434646	234	3.34577e-12	3.59769e-11
Viol	Chl tot.	0.186693	254	0.00281698	0.00942355
Lut	Chl tot.	0.801104	252	0	0
Chl a	Chl tot.	0.992386	254	0	0
Chl b	Chl tot.	0.949542	254	0	0
β-crt	Chl tot.	0.539892	254	0	0
F0	VAZ	-0.302985	239	1.82289e-06	1.07237e-05
Fv/Fm	VAZ	0.313294	233	1.06129e-06	7.14781e-06
qP	VAZ	0.243083	246	0.000117581	0.000520401
Viol	VAZ	-0.797884	251	0	0
Anth	VAZ	0.197227	249	0.00176421	0.00627479
Zea	VAZ	0.732282	246	0	0
Chl a/b	VAZ	-0.230742	250	0.000233373	0.00100712
Chl a	H2O2	-0.260606	251	2.90699e-05	0.000143765
Chl b	H2O2	-0.175383	251	0.00533063	0.0163523
β-crt	H2O2	-0.227244	252	0.000275672	0.00113098
Chl tot.	H2O2	-0.241228	251	0.000113455	0.000504031
Fv/Fm	SA	-0.194493	233	0.00286971	0.00944162
Anth	SA	0.34095	248	3.62757e-08	2.61695e-07
Lut	SA	-0.201761	248	0.00140223	0.00506211
Zea	SA	0.23253	244	0.000248368	0.0010261
ScLSD1	ScEDS1	0.422742	91	2.98741e-05	0.000173932
F0	Mass	-0.207823	500	2.77661e-06	1.57075e-05
Fv/Fm	Mass	0.27725	491	4.08507e-10	3.31157e-09
NPQ	Mass	0.168813	528	9.70503e-05	0.000434425
rfd	Mass	0.266987	530	4.21844e-10	3.39635e-09
Lut	Mass	0.198451	246	0.00176066	0.00617147
Chl a	Mass	0.356793	247	7.92635e-09	5.93595e-08
Chl b	Mass	0.322629	247	2.17079e-07	1.41853e-06
β-crt	Mass	0.338852	248	4.44907e-08	3.15176e-07
Chl tot.	Mass	0.352508	247	1.22741e-08	9.07668e-08
F0	No. spikes	-0.292609	499	2.62061e-11	2.21578e-10
Fv/Fm	No. spikes	0.349298	490	1.77636e-15	1.4991e-14
Rfd	No. spikes	0.143553	529	0.000929371	0.00345258
Anth	No. spikes	-0.19877	247	0.00169264	0.00598642
Lut	No. spikes	0.293599	247	2.66948e-06	1.52477e-05
Chl a	No. spikes	0.490972	248	2.22045e-16	1.73124e-15
Chl b	No. spikes	0.403885	248	3.78937e-11	3.15871e-10
β-crt	No. spikes	0.317077	249	3.20979e-07	2.06235e-06
Chl tot.	No. spikes	0.473443	248	2.88658e-15	2.61296e-14
H2O2	No. spikes	-0.291022	247	3.29303e-06	1.82782e-05
Mass	No. spikes	0.656259	539	0	1.19412e-66
F0	No. kernels	-0.188446	503	2.09934e-05	0.000106502
Fv/Fm	No. kernels	0.235486	494	1.188e-07	7.98433e-07
NPQ	No. kernels	0.14589	531	0.000746406	0.00280825
Rfd	No. kernels	0.235672	533	3.67342e-08	2.63392e-07
Lut	No. kernels	0.197422	250	0.00170804	0.00602281
Chl a	No. kernels	0.352603	251	9.24963e-09	6.88324e-08
Chl b	No. kernels	0.327453	251	1.10209e-07	7.49233e-07
β-crt	No. kernels	0.303838	252	8.8328e-07	5.30193e-06
Chl tot.	No. kernels	0.349416	251	1.28177e-08	9.41962e-08
Mass	No. kernels	0.952555	544	0	4.24137e-281
No. spikes	No. kernels	0.650685	542	0	1.58289e-65
F0	TKW	-0.185281	484	4.11012e-05	0.000200741
Fv/Fm	TKW	0.281657	479	3.47961e-10	2.84028e-09
NPQ	TKW	0.185354	503	2.8768e-05	0.000142871
Rfd	TKW	0.233823	505	1.06453e-07	7.30746e-07
Chl a	TKW	0.172216	235	0.00815119	0.0235268
apx1	TKW	-0.284249	86	0.00799224	0.0235268
Mass	TKW	0.418984	514	0	2.79573e-22
No. spikes	TKW	0.2702	513	4.93858e-10	3.89636e-09
No. kernels	TKW	0.16613	517	0.00014784	0.000644648
